# Supplementary material for: WERF Endometriosis Phenome and Biobanking Harmonisation Project for Experimental Models in Endometriosis Research (EPHect-EM-Homologous): homologous rodent models
Source: Mol Hum Reprod. 2025 Jul 9;31(3):gaaf021. doi: 10.1093/molehr/gaaf021 (PMC12237519; doi:10.1093/molehr/gaaf021)
Supplement: gaaf021_Supplementary_Data [file gaaf021_supplementary_data.zip]

Archive with 2 entries (2 files):
- MHR-24-0370.R1_Supplementary info.pdf
- MHR-24-0370-R1-SuppFileS1.pdf
